# Supplementary material for: Assessing Chronodisruption Distress in Goldfish: The Importance of Multimodal Approaches
Source: Animals (Basel). 2023 Aug 1;13(15):2481. doi: 10.3390/ani13152481 (PMC10417125; doi:10.3390/ani13152481)
Supplement: Supplementary file 1 [file animals-13-02481-s001.zip]

Archive with 2 entries (2 files):
- Table S1- Editable.pdf
- Table S2- Editable.pdf
